# Supplementary material for: Patients with central serous chorioretinopathy have high circulating alpha-klotho concentrations
Source: PLoS One. 2023 Dec 21;18(12):e0295795. doi: 10.1371/journal.pone.0295795 (PMC10734912; doi:10.1371/journal.pone.0295795)
Supplement: S1 Data — (XLSX) [file pone.0295795.s001.xlsx]

## Sheet: 血液検査
No	CSC=1 or Normal	acute=0 or chronic=1	steroid=1	bilateral=１	gender	age	serotonin 57-230 (ng/mL)		cortisol 7.07-19.6 (µg/dL)	αklot 562±146 (pg/mL)	right or left	choroidal thickness	fellow eye choroidal thickness			smoking history 有=1 無=0	POMS2	recurrence	therapy
1	1	0	0	0	♂	44	60			1311.99	L	388	383			0	83	1	L)PC
2	1	1	0	0	♂	67	50			1176.67	R	346	341			1	31	1	R)PC
3	1	1	0	0	♂	68	72			1135.07	L	398	373			0	-1	0	L)PDT 70%
4	1	1	0	0	♂	52	108			996.42	R	477	425			0	53	1	R)PC
5	1	0	0	0	♂	52	117			1021.66	B	414	429			1	35	0	B)PDT 70%
6	1	0	0	0	♂	41	132			876.072	L	531	378			1	50	0	L)PDT 70%
7	1	1	0		♂	55	110			756.553	R	415	346			0	34	0	R)PDT 80%
8	1	0	0	0	♂	53	100			1037.19	R	484	168			0	46	1	R)PC
9	1	0	0		♂	60	109			462.611	R	352	265			1	9	1	R)PDT 80%
10	1	1	0	0	♂	55	82			739.083	R	425	438			0	14	0	B)PDT 80%
11	1	0	0	0	♂	49	89			1419.31	L	141	94			0	27	1	L)PC
12	1	1	0	1	♂	41	59			892.71	R	451	482			0	17	1	B)PDT 70%
13	1	1	0		♂	69	143			708.025	R	330	279			0	41	1	R)PDT 80%
14	1	1	0		♀	53	108			823.383	L	440	519			0	34	1	L)PDT 70%
15	1	0	0	0	♂	39	61			969.246	L	345	335			1	52	1	L)PC
16	1	1	0	0	♂	55	181			944.842	L	415	440			0	30	1	L)PDT 80%
17	1	0	0	0	♂	52	112			691.388	L	420	40			1	22	1	L)PDT 80%
18	1	1	0	1	♂	49	124			774.577	L	409	330			1	52	1	L)PDT 80%
19	1	1	0	0	♀	63	108		15.7	737.418	R	477	367			0	91	0	なし
20	1	0	0	0	♂	44	178		7.26	906.852	R	267	346			0	57	1	R)PDT 80%
21	1	0	0	0	♂	45	114		6.76	834.476	L	332				1	49	0	L)PC
22	1	1	0	1	♂	76	14		7.34	799.534	B	456	367			1	21	1	L)PC
23	1	0	0	0	♂	53	82		6.59	643.135	R	443	341			1	5	0	R)PDT 80%
24	1	0	0	0	♂	38	122		7.14	969.8	L	450	345			0	92	1	L)PDT 80%
25	1	0	0	0	♂	31	84		5.46	633.43	L	425	262			0	43	0	L)PDT 70%
26	1	1	0	0	♂	43	105		6.91	580.466	R	409	336			1	6	0	R)PDT 80%
27	1	0	0	0	♂	48	90		12.5	620.951	R	326	321			1	71	0	R)PC
28	1	0	0	0	♀	69	51		8.41	742.41	R	472	309			0	37	0	R)PC
29	1	1	0		♂	79	122		7.35	319.523	B	419R	398			1		1	B)PDT 80%
30	1	0	0	0	♂	46	61		8.98	1042.45	R	473	319			0	26	0	なし
31	1	0	0	0	♀	42	91		8.18	1266.24	R	534	514			0	27	0	R)PC
32	1	1	0	0	♀	68	103		12.2	577.137	R	189	200			1	25	1	R)PDT 80%
33	1		0	1	♂	53	10		14.2	336.991	B	852R	660L			1	6	0	B)PDT 100%
34	1	0	0	0	♀	64	89		5.75	688.059	R	520	480			0	63	0	R)PDT 70%
35	1	0	0		♀	38	97		10.4	725.217	L	311	241			1	101	0	L)PC
36	1	1	0		♂	50	73		6.45	730.209	L	556	477			1	49	0	L)PDT 80%
37	1	0	0		♀	53	99		16.4	1156.43	R	383	226			0	1	0	R)PDT 80%
38	1	0	0		♂	45	145		5.52	666.325	L	486	453			1	8	0	L)PC
39	1	1	0		♂	56	92		7.63	561.393	L	452	393			1	35	0	L)PDT 80%
40	1	0	0		♂	46	96		3.47	672.751	R	381	524			0	49	0	R)PC
41	1	0	0		♂	46	76		9.05	881.085	L	393				0	57	1	L)PC
42	1	0	0		♀	59	83		12.9	725.064	R	446	430			1	-2	0	R)PC
43	1	1	0		♂	45	80		6.66	603.611	L	437	337			0	-2	0	L)PDT 70%
44	1	0	0		♂	43	79		17.3	924.222	R	254	188			1	118	0	L)PC
45	1	0	0		♂	61	78		7.26	812.558	L	482	381			1	-24	0	L)PC
46	1	0	0		♂	45	47		9.8	970.111	L	405	331			0	24	0	L)PC
47	1	1	1		♀	71	101		1.64	1310.91	B	351R	503			0	66	1	L)PDT 80%
48	1	0	0	1	♂	35	83		10.4	1173.86	L	457	373			0	0	1	L)PDT 70%
49	1	0	0	1	♀	52	44		10.7	619.519	L	367	304			1	3	0	L)PC
50	1		0	1	♂	70	252		9.27	622.272	L	475	530			0	20	1	L)PC
51	1	0	0		♂	43	62		6.88	739.441	R	575	488			0	26	1	R)PC
52	1	0	0		♂	58	40		7.93	615.848	R	310	299			1	19	0	R)PC
53	1	0	0	0	♂	45	85		10.2	1047.2	L	503	435			1	-4	0	L)PDT 70%
54	1	0	0		♂	43	52		5.64	988.159	L	477				1	72	1	L)PDT 80%
55	1	1	0		♂	42	3		12.8	637.263	L	571	461			1	81	1	L)PC
56	1	0	0		♂	47	143		6.51	905.255	L	540	556			1	28	0	B)PDT 80%
57	1	0	0		♂	67	68		9.43	1116.96	L	264	215			1	-2	0	L)PDT
						52.21
						10.91
58	0				♂	70	115			501.113
59	0				♂	56	91			807.414
60	0				♂	59	117			928.521
61	0				♂	57	56			754.191		288	278
62	0				♂	59	232			618.962
63	0				♂	64	70			664.039
64	0				♂	52	123			1012.7
65	0				♂	49	159			648.832
66	0				♂	58	138			786.234
67	0				♂	49	85			692.28
68	0				♂	52	80			734.64
69	0				♂	31	76			677.616		367	394
70	0				♂	33	85			893.764		210	215
71	0				♂	27	129			597.782		267	263
72	0				♀	56	89			816.646
73	0				♀	45	110			761.251		199	173
74	0				♀	48	151			585.291		155	181
75	0				♀	56	151			623.307		362	356
76	0				♀	57	111			868.239		231
77	0				♂	39	76			615.704		467	472
78	0				♂	36	120			1304.34		302	272
79	0				♂	49	69			662.954		427	492
80	0				♀	56	87			534.24		152	141
81	0				♂	38	76			555.421		325	383
82	0				♂	46	88			363.168		194	205
83	0				♀	52	75			708.572
84	0				♀	42	103			820.992		226	221
85
86
87
88
89
90
91
92
93
94
95
96
97
98
99
100
